# Supplementary material for: Integrative identification of insect flower visitors associated with avocado flowering in Western Australia
Source: Environ Entomol. 2026 Jun 18;55(3):nvag067. doi: 10.1093/ee/nvag067 (PMC13278782; doi:10.1093/ee/nvag067)
Supplement: nvag067_Supplementary_Data [file nvag067_supplementary_data.zip]

Archive with 5 entries (5 files):
- Figure_S4-1.jpg
- Supplementary.zip
- 13-Jun-2026_063242_Figure_S4-2.jpg
- 13-Jun-2026_063241_Figure_S4-1.jpg
- Figure_S4-2.jpg
